# Supplementary material for: Oral health risks in adults who use electronic nicotine delivery systems and oral nicotine pouches: a critical review of the literature and qualitative synthesis of the available evidence
Source: Harm Reduct J. 2024 Dec 31;21:229. doi: 10.1186/s12954-024-01147-y (PMC11687081; doi:10.1186/s12954-024-01147-y)
Supplement: Supplementary file 2 — Supplementary Material 2 [file 12954_2024_1147_MOESM2_ESM.xlsx]

## Sheet: Table S2
Supplemental File to:
“Oral health risks in adults who use electronic nicotine delivery systems and oral nicotine pouches: A critical review of the literature and qualitative synthesis of the available evidence”
Gerhard Scherer, Nikola Pluym and Max Scherer
ABF Analytisch-Biologisches Forschungslabor GmbH, Semmelweisstr. 5, 82152 Planegg, Germany
Harm Reduction Journal
Table S2: Comparisons between NCP users and non-users (NU) and cigarette smokers (CC) by endpoints (EPs): Single observations and qualitative synthesis
Endpoint	Study ID*	Reference *	User vs non-user (NU)	Outcome	Product comparison	Outcome	Comment
I. Precancerous lesions and oxidative stress in the oral cells, tissues or fluids
Mutations in POLP	50	Tommasi et al., 2023	EC vs NU (or NS)	1	EC vs CC	0
Mutations in HPRT	50	Tommasi et al., 2023	EC vs NU (or NS)	1	EC vs CC	0
Histological changes in oral cells	45	Reeve et al., 2023	EC vs NU (or NS)	0	EC vs dual	0	Assumed that dual is mostly CC
mRNA or miRNA levels	45	Reeve et al., 2023	EC vs NU (or NS)	0	EC vs dual	0	Assumed that dual is mostly CC
Micronuclei (MN)	60	Pop et al., 2021	EC vs NU (or NS)	1	EC vs CC	0
	46	Schwarzmeier et al., 2021	EC vs NU (or NS)	0	EC vs CC	0
	29	Franco et al., 2016	EC vs NU (or NS)	0	EC vs CC	0
8-OHdG	38	Karaaslan et al., 2020	EC vs NU (or NS)	0	EC vs CC	0
Gene dysregulation (towards cancer)	51	Tommasi et al., 2019	EC vs NU (or NS)	1	EC vs CC	-1
NNN (in saliva)	59	Bustamante et al., 2018	EC vs NU (or NS)	1	EC vs CC	-1
	63	Scherer et al. , 2022	EC vs NU (or NS)	0	EC vs CC	-1
	63	Scherer et al. , 2022	HTP vs NU (or NS)	°1	HTP vs CC	°0
Acrolein-DNA adducts	21	Cheng et al., 2022	EC vs NU (or NS)	1	EC vs CC	-1
GSH-Px	38	Karaaslan et al., 2020	EC vs NU (or NS)	-1	EC vs CC	0
MPO	57	Ye et al., 2020	EC vs NU (or NS)	-1	EC vs CC	0
CTX	5	Akram et al., 2021 (3)	EC vs NU (or NS)		EC vs CC	-1
Synthesis (qualitative synthesis)									Number of differnt endpoints (i)
Number of observations (N)	16		N	14		15			N	12
			Mean	0.285714		-0.333333
			SD	0.726273		0.48795
			95 % CI low	-0.0947308		-0.58027
			95 % CI high	0.666159		-0.0863965
II. Inflammatory processes and changes in BOBEs (BOPHs)
Gingivitis	43	Park et al., 2023	EC vs NU (or NS)	1	EC vs CC
	11	Alharthi et al., 2019 (7)	EC vs NU (or NS)	0	EC vs CC	-1
Pariodontitis	56	Xu et al., 2022	EC vs NU (or NS)	1	EC vs CC	-1
TIMP-1	14	AlJasser et al., 2021	EC vs NU (or NS)	-1	EC vs CC
PGE-2	57	Ye et al., 2020	EC vs NU (or NS)	0	EC vs CC	-1
RAGE	57	Ye et al., 2020	EC vs NU (or NS)	0	EC vs CC	0
EN-RAGE	57	Ye et al., 2020	EC vs NU (or NS)	0	EC vs CC	0
IL-1ß	41	Miluna et al., 2022	EC vs NU (or NS)	0	EC vs CC	0			Synthesis (qualitative analysis)				NCP vs NU		NCP vs CC
	14	AlJasser et al., 2021	EC vs NU (or NS)	1	EC vs CC	0			IL-1ß			N	12		11
	28	Faridoun et al., 2021	EC vs NU (or NS)	0	EC vs CC	0						Mean	0.416667		-0.181818
	53	Verma et al., 2021	EC vs NU (or NS)	1	EC vs CC	1						SD	0.514929		0.603023
	57	Ye et al., 2020	EC vs NU (or NS)	0	EC vs CC	0						95 % CI low	0.125318		-0.538182
	16	Alqahtani et al., 2018	EC vs NU (or NS)	1	EC vs CC	0						95 % CI high	0.708015		0.174545
	17	ArRejaie et al., 2019	EC vs NU (or NS)	1	EC vs CC	0
	20	BinShabaib et al, 2019	EC vs NU (or NS)	0	EC vs CC	-1
	7	Al-Aali et al., 2018 (4)	EC vs NU (or NS)	1	EC vs CC
	42	Mokeem et al., 2018	EC vs NU (or NS)	0	EC vs CC	-1
	44	Pushalkar et al., 2020	EC vs NU (or NS)	0	EC vs CC	0
	48	Thomas et al., 2022	EC vs NU (or NS)	0	EC vs CC	-1
IL-2	30	Ganesan et al., 2020	EC vs NU (or NS)	1	EC vs CC	0
	44	Pushalkar et al., 2020	EC vs NU (or NS)	0	EC vs CC	0
	48	Thomas et al., 2022	EC vs NU (or NS)	1	EC vs CC	0
IL-4 (anti-inflamm., direction reversed)	44	Pushalkar et al., 2020	EC vs NU (or NS)	0	EC vs CC	0
	48	Thomas et al., 2022	EC vs NU (or NS)	0	EC vs CC	1
	8	Al-Hamoudi et al., 2020 (5)	EC vs NU (or NS)	0	EC vs CC
IL-6	41	BinShabaib et al, 2019	EC vs NU (or NS)	0	EC vs CC	0			Synthesis (qualitative analysis)				NCP vs NU		NCP vs CC
	14	AlJasser et al., 2021	EC vs NU (or NS)	1	EC vs CC	0			IL-6			N	10		10
	28	Faridoun et al., 2021	EC vs NU (or NS)	0	EC vs CC	0						Mean	0.3		-0.2
	53	Verma et al., 2021	EC vs NU (or NS)	0	EC vs CC	0						SD	0.483046		0.421637
	16	Alqahtani et al., 2018	EC vs NU (or NS)	1	EC vs CC	0						95 % CI low	0.000605055		-0.461333
	20	BinShabaib et al, 2019	EC vs NU (or NS)	0	EC vs CC	-1						95 % CI high	0.599395		0.0613333
	42	Mokeem et al., 2018	EC vs NU (or NS)	0	EC vs CC	-1
	30	Ganesan et al., 2020	EC vs NU (or NS)	1	EC vs CC	0
	44	Pushalkar et al., 2020	EC vs NU (or NS)	0	EC vs CC	0
	48	Thomas et al., 2022	EC vs NU (or NS)	0	EC vs CC	0
IL-8 (smoking inhibits stimulation of IL-8: increase/decrease inversed)	38	Karaaslan et al., 2020	EC vs NU (or NS)	1	EC vs CC (FS)	-1
	28	Faridoun et al., 2021	EC vs NU (or NS)	0	EC vs CC	0
	53	Verma et al., 2021	EC vs NU (or NS)	0	EC vs CC	0
	30	Ganesan et al., 2020	EC vs NU (or NS)	0	EC vs CC	1
	44	Pushalkar et al., 2020	EC vs NU (or NS)	0	EC vs CC	0
	48	Thomas et al., 2022	EC vs NU (or NS)	0	EC vs CC	0
IL-9 (anti-inflammatory: inversed)	8	Al-Hamoudi et al., 2020 (5)	EC vs NU (or NS)	-1
	28	Faridoun et al., 2021	EC vs NU (or NS)	0	EC vs CC	0
	53	Verma et al., 2021	EC vs NU (or NS)	0	EC vs CC	0
	30	Ganesan et al., 2020	EC vs NU (or NS)	-1	EC vs CC	0
	44	Pushalkar et al., 2020	EC vs NU (or NS)	0	EC vs CC	0
	48	Thomas et al., 2022	EC vs NU (or NS)	-1	EC vs CC	0
IL-12p70	44	Pushalkar et al., 2020	EC vs NU (or NS)	0	EC vs CC	0
	48	Thomas et al., 2022	EC vs NU (or NS)	0	EC vs CC	0
IL-13 (anti-inflammatory: inversed)	44	Pushalkar et al., 2020	EC vs NU (or NS)	0	EC vs CC	0
	8	Al-Hamoudi et al., 2020 (5)	EC vs NU (or NS)	-1	EC vs CC
IL-15	12	Ali et al., 2022 (7)	EC vs NU (or NS)	1	EC vs CC	0
IL-18	12	Ali et al., 2022 (7)	EC vs NU (or NS)	1	EC vs CC	0
	28	Faridoun et al., 2021	EC vs NU (or NS)	0	EC vs CC	0
	53	Verma et al., 2021	EC vs NU (or NS)	0	EC vs CC	0
TNF-alpha	38	Karaaslan et al., 2020	EC vs NU (or NS)	1	EC vs CC	-1			Synthesis (qualitative analysis)				NCP vs NU		NCP vs CC
	41	Miluna et al., 2022	EC vs NU (or NS)	0	EC vs CC	0			TNF-alpha			N	10		9
	28	Faridoun et al., 2021	EC vs NU (or NS)	0	EC vs CC	0						Mean	0.5		-0.222222
	53	Verma et al., 2021	EC vs NU (or NS)	1	EC vs CC	0						SD	0.527046		0.666667
	16	Alqahtani et al., 2018	EC vs NU (or NS)	1	EC vs CC	0						95 % CI low	0.173333		-0.657778
	20	BinShabaib et al, 2019	EC vs NU (or NS)	0	EC vs CC	-1						95 % CI high	0.826667		0.213333
	7	Al-Aali et al., 2018 (4)	EC vs NU (or NS)	1	EC vs CC
	30	Ganesan et al., 2020	EC vs NU (or NS)	1	EC vs CC	0
	44	Pushalkar et al., 2020	EC vs NU (or NS)	0	EC vs CC	1
	48	Thomas et al., 2022	EC vs NU (or NS)	0	EC vs CC	-1
INF-gamma	20	BinShabaib et al, 2019	EC vs NU (or NS)	0	EC vs CC	-1
	30	Ganesan et al., 2020	EC vs NU (or NS)	1	EC vs CC	0
	44	Pushalkar et al., 2020	EC vs NU (or NS)	0	EC vs CC	0
	48	Thomas et al., 2022	EC vs NU (or NS)	1	EC vs CC	0
GM-CSF	30	Ganesan et al., 2020	EC vs NU (or NS)	1	EC vs CC	0
	28	Faridoun et al., 2021	EC vs NU (or NS)	0	EC vs CC	0
	53	Verma et al., 2021	EC vs NU (or NS)	0	EC vs CC	0
MMP-8	14	AlJasser et al., 2021	EC vs NU (or NS)	1	EC vs CC	0
	20	BinShabaib et al, 2019	EC vs NU (or NS)	0	EC vs CC	-1
MMP-9	57	Ye et al., 2020	EC vs NU (or NS)	1	EC vs CC	0
	17	ArRejaie et al., 2019	EC vs NU (or NS)	1	EC vs CC	-1
Synthesis (qualitative analysis)									Number of differnt endpoints (ii)
Number of observations (N)	76		N	76		69			N	21
			Mean	0.276316		-0.15942
			SD	0.579625		0.50361
			95 % CI low	0.146		-0.27825
			95 % CI high	0.406631		-0.0405903
III. Changes in oral clinical parameters including dental issues
Risk of caries and other dental problems	35	Irusa et al., 2022	EC vs NU (or NS)	1	EC vs CC
	52	Vemulapalli et al., 2021	EC vs NU (or NS)	1	EC vs CC
	4	Akinkugbe et al., 2018	EC vs NU (or NS)	0	EC vs CC	-1
	22	Cho, 2017	EC vs NU (or NS)	1	EC vs CC	0
	62	Ghazali et al., 2019	EC vs NU (or NS)	0	EC vs CC	0
pH of saliva	26	Chionska et al., 2022	EC vs NU (or NS)	0	EC vs CC	0
Total proteins in saliva	26	Chionska et al., 2022	EC vs NU (or NS)	0	EC vs CC	0
Calicium in saliva	26	Chionska et al., 2022	EC vs NU (or NS)	1	EC vs CC	0
Phosphate in saliva	26	Chionska et al., 2022	EC vs NU (or NS)	0	EC vs CC	1
PI or PS	9	Alazmi et al., 2021	EC vs NU (or NS)	0	EC vs CC				Synthesis (qualitative analysis)				NCP vs NU		NCP vs CC
	34	Ibraheem et al., 2020	EC vs NU (or NS)	1	EC vs CC	0			PI or PS
	54	Vohra et al., 2020	EC vs NU (or NS)	0	EC vs CC	-1						N	14		13
	15	Alyahtani et al., 2019	EC vs NU (or NS)	1	EC vs CC	0						Mean	0.214286		-0.307692
	17	ArRejaie et al., 2019	EC vs NU (or NS)	1	EC vs CC	-1						SD	0.425815		0.480384
	20	BinShabaib et al, 2019	EC vs NU (or NS)	0	EC vs CC	-1						95 % CI low	-0.00876999		-0.568832
	7	Al-Aali et al., 2018	EC vs NU (or NS)	0	EC vs CC							95 % CI high	0.437341		-0.0465523
	42	Mokeem et al., 2018	EC vs NU (or NS)	0	EC vs CC	0
	36	Javed et al., 2017	EC vs NU (or NS)	0	EC vs CC	-1
	38	Karaaslan et al., 2020	EC vs NU (or NS)	0	EC vs CC	0
	12	Ali et al., 2022	EC vs NU (or NS)	0	EC vs CC	0
	14	AlJasser et al., 2021	EC vs NU (or NS)	0	EC vs CC	0
	16	Alqahtani et al., 2018	EC vs NU (or NS)	0	EC vs CC	0
	5	Akram et al., 2021	EC vs NU (or NS)		EC vs CC	0
	11	Alharthi et al., 2019 {Alharthi, 2019 #183329}	EC vs NU (or NS)	0	EC vs CC	0
IgA (saliva), inversed	25	Cichonska et al., 2019	EC vs NU (or NS)	1	EC vs CC	0
Lysozyme (saliva, anti-bact.), inversed	25	Cichonska et al., 2019	EC vs NU (or NS)	1	EC vs CC	0
Lactoferrin (saliva anti-bact.), inversed	25	Cichonska et al., 2019	EC vs NU (or NS)	-1	EC vs CC	-1
Poor oral health (incl. gum and periodontal dis.)	33	Huilgol et al., 2019	EC vs NU (or NS)	1	EC vs CC	0
	44	Pushalkar et al., 2020	EC vs NU (or NS)	1	EC vs CC	-1
	18	Atuegwu et al., 2019	EC vs NU (or NS)	1	EC vs CC
	37	Jeong et al., 2020	EC vs NU (or NS)	1	EC vs CC	0
Tongue or cheek pain	22	Cho, 2017	EC vs NU (or NS)	1	EC vs CC
GI, gingival pain and/or bleeding	22	Cho, 2017	EC vs NU (or NS)	0	EC vs CC
	36	Javed et al., 2017	EC vs NU (or NS)	0	EC vs CC	-1
	38	Karaaslan et al., 2020	EC vs NU (or NS)	-1	EC vs CC	1
	18	Atuegwu et al., 2019	EC vs NU (or NS)	1	EC vs CC
OML (total)	19	Bardellini et al. 2018	EC vs FS	0	EC vs CC
Nicotine stomatitits	19	Bardellini et al. 2018	EC vs FS	1	EC vs CC
Hyperplastic candidiasis	19	Bardellini et al. 2018	EC vs FS	1	EC vs CC
Hairy tongue	19	Bardellini et al. 2018	EC vs FS	1	EC vs CC
BOP, inversed	9	Alazmi et al., 2021	EC vs NU (or NS)	0	EC vs CC				Synthesis (qualitative analysis)				NCP vs NU		NCP vs CC
	34	Ibraheem et al., 2020	EC vs NU (or NS)	1	EC vs CC	0			BOP (inverted)
	54	Vohra et al., 2020	EC vs NU (or NS)	0	EC vs CC	0						N	13		11
	15	Alyahtani et al., 2019	EC vs NU (or NS)	1	EC vs CC	0						Mean	0.769231		-0.0909091
	17	ArRejaie et al., 2019	EC vs NU (or NS)	1	EC vs CC	0						SD	0.438529		0.301511
	20	BinShabaib et al, 2019	EC vs NU (or NS)	1	EC vs CC	0						95 % CI low	0.530844		-0.269091
	7	Al-Aali et al., 2018	EC vs NU (or NS)	1	EC vs CC							95 % CI high	1.00762		0.0872727
	42	Mokeem et al., 2018	EC vs NU (or NS)	1	EC vs CC	0
	36	Javed et al., 2017	EC vs NU (or NS)	1	EC vs CC	0
	44	Pushalkar et al., 2020	EC vs NU (or NS)	0	EC vs CC	0
	14	AlJasser et al., 2021	EC vs NU (or NS)	1	EC vs CC	0
	16	Alqahtani et al., 2018	EC vs NU (or NS)	1	EC vs CC	-1
	11	Alharthi et al., 2019 {Alharthi, 2019 #183329}	EC vs NU (or NS)	1	EC vs CC	0
PD	9	Alazmi et al., 2021	EC vs NU (or NS)	0	EC vs CC				Synthesis (qualitative analysis)				NCP vs NU		NCP vs CC
	34	Ibraheem et al., 2020	EC vs NU (or NS)	1	EC vs CC	0			PD
	54	Vohra et al., 2020	EC vs NU (or NS)	0	EC vs CC	-1						N	15		14
	15	Alyahtani et al., 2019	EC vs NU (or NS)	1	EC vs CC	0						Mean	0.333333		-0.428571
	17	ArRejaie et al., 2019	EC vs NU (or NS)	1	EC vs CC	0						SD	0.48795		0.513553
	20	BinShabaib et al, 2019	EC vs NU (or NS)	0	EC vs CC	-1						95 % CI low	0.0863965		-0.697587
	7	Al-Aali et al., 2018	EC vs NU (or NS)	1	EC vs CC							95 % CI high	0.58027		-0.159556
	42	Mokeem et al., 2018	EC vs NU (or NS)	0	EC vs CC	-1
	36	Javed et al., 2017	EC vs NU (or NS)	0	EC vs CC	-1
	44	Pushalkar et al., 2020	EC vs NU (or NS)	1	EC vs CC	-1
	38	Karaaslan et al., 2020	EC vs NU (or NS)	0	EC vs CC	0
	12	Ali et al., 2022	EC vs NU (or NS)	0	EC vs CC	0
	14	AlJasser et al., 2021	EC vs NU (or NS)	0	EC vs CC	0
	16	Alqahtani et al., 2018	EC vs NU (or NS)	0	EC vs CC	-1
	5	Akram et al., 2021	EC vs NU (or NS)		EC vs CC	0
	11	Alharthi et al., 2019 {Alharthi, 2019 #183329}	EC vs NU (or NS)	0	EC vs CC	0
MBL (including PIBL, BLT, RBL, CBL)	9	Alazmi et al., 2021	EC vs NU (or NS)	0	EC vs CC				Synthesis (qualitative analysis)				NCP vs NU		NCP vs CC
	34	Ibraheem et al., 2020	EC vs NU (or NS)	1	EC vs CC	0			MBL
	54	Vohra et al., 2020	EC vs NU (or NS)	0	EC vs CC	0						N	11		9
	17	ArRejaie et al., 2019	EC vs NU (or NS)	1	EC vs CC	-1						Mean	0.454545		-0.444444
	20	BinShabaib et al, 2019	EC vs NU (or NS)	0	EC vs CC	-1						SD	0.522233		0.527046
	7	Al-Aali et al., 2018	EC vs NU (or NS)	1	EC vs CC							95 % CI low	0.145925		-0.788781
	42	Mokeem et al., 2018	EC vs NU (or NS)	0	EC vs CC	-1						95 % CI high	0.763165		-0.100108
	36	Javed et al., 2017	EC vs NU (or NS)	0	EC vs CC	0
	12	Ali et al., 2022	EC vs NU (or NS)	0	EC vs CC	0
	16	Alqahtani et al., 2018	EC vs NU (or NS)	1	EC vs CC	-1
	18	Atuegwu et al., 2019	EC vs NU (or NS)	1	EC vs CC
	5	Akram et al., 2021	EC vs NU (or NS)		EC vs CC	0
CAL	34	Ibraheem et al., 2020	EC vs NU (or NS)	1	EC vs CC	0
	54	Vohra et al., 2020	EC vs NU (or NS)	0	EC vs CC	0
	42	Mokeem et al., 2018	EC vs NU (or NS)	0	EC vs CC	-1
	36	Javed et al., 2017	EC vs NU (or NS)	0	EC vs CC	0
	38	Karaaslan et al., 2020	EC vs NU (or NS)	0	EC vs CC	0
	12	Ali et al., 2022	EC vs NU (or NS)	0	EC vs CC	0
	5	Akram et al., 2021	EC vs NU (or NS)		EC vs CC	0
	11	Alharthi et al., 2019 {Alharthi, 2019 #183329}	EC vs NU (or NS)	0	EC vs CC	0
LDH (saliva)	61	Pandarathodiyil et al., 2021	EC vs NU (or NS)	1	EC vs CC	0
OPG	34	Ibraheem et al., 2020	EC vs NU (or NS)	1	EC vs CC	-1
RANKL	34	Ibraheem et al., 2020	EC vs NU (or NS)	1	EC vs CC	-1
Bad breath	54	Vohra et al., 2020	EC vs NU (or NS)	0	EC vs CC	-1
MT	54	Vohra et al., 2020	EC vs NU (or NS)	0	EC vs CC	0
	20	BinShabaib et al, 2019	EC vs NU (or NS)	0	EC vs CC	0
	36	Javed et al., 2017	EC vs NU (or NS)	0	EC vs CC	0
	12	Ali et al., 2022	EC vs NU (or NS)	0	EC vs CC	0
Synthesis (qualitative analysis)									Number of differnt endpoints (iii)
Number of observations (N)	97		N	93		78			N	25
			Mean	0.430108		-0.269231
			SD	0.539683		0.501247
			95 % CI low	0.320421		-0.380471
			95 % CI high	0.539794		-0.157991
IV. Shifts in the oral microbiome (the significant difference of NCP to either NU or CC is evaluated (only 0 or 1 possible)
alpha-Diversity	43	Park et al., 2023	EC vs NU (or NS)	1	EC vs CC
	48	Thomas et al., 2022	EC vs NU (or NS)	0	EC vs CC	0
beta-Diversity	43	Park et al., 2023	EC vs NU (or NS)	1	EC vs CC
	44	Pushalkar et al., 2020	EC vs NU (or NS)	1	EC vs CC	1
	48	Thomas et al., 2022	EC vs NU (or NS)	1	EC vs CC	1
Faith's phylogenitic diversity	48	Thomas et al., 2022	EC vs NU (or NS)	0	EC vs CC	0
Pathogen over-representation and higher virulence	30	Ganesan et al., 2020	EC vs NU (or NS)	1	EC vs CC	0
	24	Stewart et al., 2018	EC vs NU (or NS)	0	EC vs CC	1
	56	Xu et al., 2022	EC vs NU (or NS)	1	EC vs CC	1
	23	Chopyk et al., 2021	EC vs NU (or NS)	1	EC vs CC
Synthesis (qualitative analysis)									Number of differnt endpoints (iv)
Number of observations (N)	10		N	10		7			N	4
			Mean	0.7		0.571429
			SD	0.483046		0.534522
			95 % CI low	0.400605		0.175449
			95 % CI high	0.999395		0.967408
Total detrimental oral health effects
Synthesis (qualitative analysis)									Total number of endpoints (i - iv)
Number of observations (N)	199		N	193		169			N	62
			Mean	0.373057		-0.195266
			SD	0.573458		0.526422
			95 % CI low	0.292151		-0.274635
			95 % CI high	0.453963		-0.115898
* Publications from Table S1, ID numbers are internal numbers assigned during the review process
° Not included in the synthesis (qualitative analysis)
Abbreviations: see abbreviation list in main document
References (alphabetic order)
Akinkugbe, A.A.: Cigarettes, E-Cigarettes, and Adolescents' Oral Health: Findings from the Population Assessment of Tobacco and Health (Path) Study; JDR clinical and translational research (2018) 2380084418806870. DOI: 10.1177/2380084418806870
Akram, Z., S. Aati, A. Alrahlah, F. Vohra, and A. Fawzy: Longitudinal Evaluation of Clinical, Spectral and Tissue Degradation Biomarkers in Progression of Periodontitis among Cigarette and Electronic Cigarette Smokers; J Dent (2021) 103678. DOI: https://doi.org/10.1016/j.jdent.2021.103678
Al-Aali, K.A., M. Alrabiah, A.S. ArRejaie, T. Abduljabbar, F. Vohra, and Z. Akram: Peri-Implant Parameters, Tumor Necrosis Factor-Alpha, and Interleukin-1 Beta Levels in Vaping Individuals; Clin Implant Dent Relat Res 20 (2018) 410-415. DOI: https://doi.org/10.1111/cid.12597
Alazmi, S.O., F.J. Almutairi, and B.A. Alresheedi: Comparison of Peri-Implant Clinicoradiographic Parameters among Non-Smokers and Individuals Using Electronic Nicotine Delivery Systems at 8 Years of Follow-Up; Oral health & preventive dentistry 19 (2021) 511-516. DOI: 10.3290/j.ohpd.b2082123
Al-Hamoudi, N., A. Alsahhaf, M. Al Deeb, M. Alrabiah, F. Vohra, and T. Abduljabbar: Effect of Scaling and Root Planing on the Expression of Anti-Inflammatory Cytokines (Il-4, Il-9, Il-10, and Il-13) in the Gingival Crevicular Fluid of Electronic Cigarette Users and Non-Smokers with Moderate Chronic Periodontitis; Journal of periodontal & implant science 50 (2020) 74-82. DOI: 10.5051/jpis.2020.50.…
ALHarthi, S.S., M. BinShabaib, Z. Akram, I. Rahman, G.E. Romanos, and F. Javed: Impact of Cigarette Smoking and Vaping on the Outcome of Full-Mouth Ultrasonic Scaling among Patients with Gingival Inflammation: A Prospective Study; Clinical oral investigations 23 (2019) 2751-2758. DOI: https://doi.org/10.1007/s00784-018-2725-2
Ali, D., I. Kuyunov, J.K. Baskaradoss, and T. Mikami: Comparison of Periodontal Status and Salivary Il-15 and -18 Levels in Cigarette-Smokers and Individuals Using Electronic Nicotine Delivery Systems; BMC oral health 22 (2022) 655. DOI: 10.1186/s12903-022-02700-6
AlJasser, R., M. Zahid, M. AlSarhan, D. AlOtaibi, and S. AlOraini: The Effect of Conventional Versus Electronic Cigarette Use on Treatment Outcomes of Peri-Implant Disease; BMC oral health 21 (2021) 480. DOI: 10.1186/s12903-021-01784-w
Alqahtani, F., M. Alqahtani, A.H. Albaqawi, A.A. Al-Kheraif, and F. Javed: Comparison of Cotinine Levels in the Peri-Implant Sulcular Fluid among Cigarette and Waterpipe Smokers, Electronic-Cigarette Users, and Nonsmokers; Clin Implant Dent Relat Res 21 (2019) 702-707. DOI: 10.1111/cid.12813
AlQahtani, M.A., A.S. Alayad, A. Alshihri, F.O.B. Correa, and Z. Akram: Clinical Peri-Implant Parameters and Inflammatory Cytokine Profile among Smokers of Cigarette, E-Cigarette, and Waterpipe; Clin Implant Dent Relat Res 13 (2018) 55-58. DOI: 10.1111/cid.12664
ArRejaie, A.S., K.A. Al-Aali, M. Alrabiah, F. Vohra, S.A. Mokeem, G.B. Rcdc, A. Alrahla, and T. Abduljabbar: Proinflammatory Cytokine Levels and Peri-Implant Parameters among Cigarette Smokers, Individuals Vaping Electronic Cigarettes and Non-Smokers; Journal of periodontology 90 (2019) 367-374. DOI: 10.1002/jper.18-0045
Atuegwu, N.C., M.F. Perez, C. Oncken, S. Thacker, E.L. Mead, and E.M. Mortensen: Association between Regular Electronic Nicotine Product Use and Self-Reported Periodontal Disease Status: Population Assessment of Tobacco and Health Survey; International journal of environmental research and public health 16 (2019). DOI: 10.3390/ijerph16071263
Bardellini, E., F. Amadori, G. Conti, and A. Majorana: Oral Mucosal Lesions in Electronic Cigarettes Consumers Versus Former Smokers; Acta odontologica Scandinavica (2018) 226-228. DOI: 10.1080/00016357.2017.1406613
BinShabaib, M., S.S. ALHarthi, Z. Akram, J. Khan, I. Rahman, G.E. Romanos, and F. Javed: Clinical Periodontal Status and Gingival Crevicular Fluid Cytokine Profile among Cigarette-Smokers, Electronic-Cigarette Users and Never-Smokers; Archives of oral biology 102 (2019) 212-217. DOI: https://doi.org/10.1016/j.archoralbio.2019.05.001
Bustamante, G., B. Ma, G. Yakovlev, K. Yershova, C. Le, J. Jensen, D.K. Hatsukami, and I. Stepanov: Presence of the Carcinogen N'-Nitrosonornicotine in Saliva of E-Cigarette Users; Chem. Res. Toxicol. 31 (2018) 731-738. DOI: 10.1021/acs.chemrestox.8b00089
Cheng, G., J. Guo, S.G. Carmella, B. Lindgren, J. Ikuemonisan, J. Jensen, D.K. Hatsukami, S. Balbo, and S.S. Hecht: Increased Acrolein-DNA Adducts in Buccal Brushings of E-Cigarette Users; Carcinogenesis 43 (2022) 437-444. DOI: 10.1093/carcin/bgac026
Cho, J.H.: The Association between Electronic-Cigarette Use and Self-Reported Oral Symptoms Including Cracked or Broken Teeth and Tongue and/or inside-Cheek Pain among Adolescents: A Cross-Sectional Study; PLoS One 12 (2017) e0180506. DOI: 10.1371/journal.pone.0180506
Chopyk, J., C.M. Bojanowski, J. Shin, A. Moshensky, A.L. Fuentes, S.S. Bonde, D. Chuki, D.T. Pride, and L.E. Crotty Alexander: Compositional Differences in the Oral Microbiome of E-Cigarette Users; Frontiers in microbiology 12 (2021) 599664. DOI: 10.3389/fmicb.2021.599664
Cichonska, D., A. Kusiak, B. Kochanska, J. Ochocinska, and D. Swietlik: Influence of Electronic Cigarettes on Selected Antibacterial Properties of Saliva; International journal of environmental research and public health 16 (2019). DOI: 10.3390/ijerph16224433
Cichońska, D., A. Kusiak, B. Kochańska, J. Ochocińska, and D. Świetlik: Influence of Electronic Cigarettes on Selected Physicochemical Properties of Saliva; International journal of environmental research and public health 19 (2022). DOI: 10.3390/ijerph19063314
Faridoun, A., A.S. Sultan, M. Ann Jabra-Rizk, and T.F. Meiller: Salivary Biomarker Profiles in E-Cigarette Users and Conventional Smokers: A Cross-Sectional Study; Oral Dis 27 (2021) 277-279. DOI: 10.1111/odi.13533
Franco, T., S. Trapasso, L. Puzzo, and E. Allegra: Electronic Cigarette: Role in the Primary Prevention of Oral Cavity Cancer; Clinical medicine insights. Ear, nose and throat 9 (2016) 7-12. DOI: 10.4137/cment.s40364
Ganesan, S.M., S.M. Dabdoub, H.N. Nagaraja, M.L. Scott, S. Pamulapati, M.L. Berman, P.G. Shields, M.E. Wewers, and P.S. Kumar: Adverse Effects of Electronic Cigarettes on the Disease-Naive Oral Microbiome; Sci Adv 6 (2020) eaaz0108. DOI: 10.1126/sciadv.aaz0108
Ghazali, A.F., A.F. Ismail, and A. Daud: Caries Experience among Cigarette and E-Cigarette Users: A 6-Month Prospective Study; Journal of Pharmaceutical Sciences and Research 11 (2019) 2566-2569.
Huilgol, P., S.P. Bhatt, N. Biligowda, N.C. Wright, and J.M. Wells: Association of E-Cigarette Use with Oral Health: A Population-Based Cross-Sectional Questionnaire Study; Journal of public health (Oxford, England) 41 (2019) 354-361. DOI: 10.1093/pubmed/fdy082
Ibraheem, W.I., H.I. Fageeh, R.S. Preethanath, F.A. Alzahrani, A.S. Al-Zawawi, D.D. Divakar, and A.A. Al-Kheraif: Comparison of Rankl and Osteoprotegerin Levels in the Gingival Crevicular Fluid of Young Cigarette- and Waterpipe-Smokers and Individuals Using Electronic Nicotine Delivery Systems; Archives of oral biology 115 (2020). DOI: 10.1016/j.archoralbio.2020.104714
Irusa, K.F., M. Finkelman, B. Magnuson, T. Donovan, and S.E. Eisen: A Comparison of the Caries Risk between Patients Who Use Vapes or Electronic Cigarettes and Those Who Do Not: A Cross-Sectional Study; Journal of the American Dental Association (1939) 153 (2022) 1179-1183. DOI: 10.1016/j.adaj.2022.09.013
Javed, F., T. Abduljabbar, F. Vohra, H. Malmstrom, I. Rahman, and G.E. Romanos: Comparison of Periodontal Parameters and Self-Perceived Oral Symptoms among Cigarette Smokers, Individuals Vaping Electronic Cigarettes, and Never-Smokers; Journal of periodontology 88 (2017) 1059-1065. DOI: 10.1902/jop.2017.170197
Jeong, W., D.W. Choi, Y.K. Kim, H.J. Lee, S.A. Lee, E.C. Park, and S.I. Jang: Associations of Electronic and Conventional Cigarette Use with Periodontal Disease in South Korean Adults; Journal of periodontology 91 (2020) 55-64. DOI: 10.1002/jper.19-0060
Karaaslan, F., A. Dikilita, and U. Yi_it: The Effects of Vaping Electronic Cigarettes on Periodontitis; Australian dental journal 65 (2020) 143-149.
Miluna, S., R. Melderis, L. Briuka, I. Skadins, R. Broks, J. Kroica, and D. Rostoka: The Correlation of Swedish Snus, Nicotine Pouches and Other Tobacco Products with Oral Mucosal Health and Salivary Biomarkers; Dentistry journal 10 (2022). DOI: 10.3390/dj10080154
Mokeem, S.A., M.N. Alasqah, D. Michelogiannakis, A.A. Al-Kheraif, G.E. Romanos, and F. Javed: Clinical and Radiographic Periodontal Status and Whole Salivary Cotinine, Il-1beta and Il-6 Levels in Cigarette- and Waterpipe-Smokers and E-Cig Users; Environmental toxicology and pharmacology 61 (2018) 38-43. DOI: 10.1016/j.etap.2018.05.016
Pandarathodiyil, A.K., A. Ramanathan, R. Garg, J.G. Doss, F.B. Abd Rahman, W.M.N. Ghani, and S. Warnakulasuriya: Lactate Dehydrogenase Levels in the Saliva of Cigarette and E-Cigarette Smokers (Vapers): A Comparative Analysis; Asian Pacific journal of cancer prevention : APJCP 22 (2021) 3227-3235. DOI: 10.31557/apjcp.2021.22.10.3227
Park, B., H. Koh, M. Patatanian, H. Reyes-Caballero, N. Zhao, J. Meinert, J.T. Holbrook, L.I. Leinbach, and S. Biswal: The Mediating Roles of the Oral Microbiome in Saliva and Subgingival Sites between E-Cigarette Smoking and Gingival Inflammation; BMC microbiology 23 (2023). DOI: 10.1186/s12866-023-02779-z
Pop, A.M., R. Coroș, A.M. Stoica, and M. Monea: Early Diagnosis of Oral Mucosal Alterations in Smokers and E-Cigarette Users Based on Micronuclei Count: A Cross-Sectional Study among Dental Students; International journal of environmental research and public health 18 (2021) 13246.
Pushalkar, S., B. Paul, Q. Li, J. Yang, R. Vasconcelos, S. Makwana, J.M. Gonzalez, S. Shah, C. Xie, M.N. Janal, E. Queiroz, M. Bederoff, J. Leinwand, J. Solarewicz, F. Xu, E. Aboseria, Y. Guo, D. Aguallo, C. Gomez, A. Kamer, et al.: Electronic Cigarette Aerosol Modulates the Oral Microbiome and Increases Risk of Infection; iScience 23 (2020). DOI: 10.1016/j.isci.2020.100884
Reeve, G.S., M.R. Rostami, R.F. Reich, D.A. Behrman, P.L. Leopold, R.G. Crystal, and Y. Strulovici-Barel: Oral Epithelium Response of Electronic Cigarette Users to Electronic Cigarette; Journal of oral pathology & medicine : official publication of the International Association of Oral Pathologists and the American Academy of Oral Pathology 52 (2023) 431-439. DOI: 10.1111/jop.13380
Scherer, G., M. Scherer, J. Mutze, T. Hauke, and N. Pluym: Assessment of the Exposure to Tobacco-Specific Nitrosamines and Minor Tobacco Alkaloids in Users of Various Tobacco/Nicotine Products; Chem Res Toxicol 35 (2022) 684-693. DOI: 10.1021/acs.chemrestox.2c00020
Schwarzmeier LÂ, T., B.S. da Cruz, C.C.P. Ferreira, B. Carvalho, M.G.O. Alves, C.F. Lima Carta, J.R. Scholz, and J.D. Almeida: E-Cig Might Cause Cell Damage of Oral Mucosa; Oral surgery, oral medicine, oral pathology and oral radiology 131 (2021) 435-443. DOI: 10.1016/j.oooo.2020.11.009
Stewart, C.J., T.A. Auchtung, N.J. Ajami, K. Velasquez, D.P. Smith, G.I. De La, R., R. Salas, and J.F. Petrosino: Effects of Tobacco Smoke and Electronic Cigarette Vapor Exposure on the Oral and Gut Microbiota in Humans a Pilot Study; PeerJ, Vol 6, p e 4693 (2018).
Thomas, S.C., F. Xu, S. Pushalkar, Z. Lin, N. Thakor, M. Vardhan, Z. Flaminio, A. Khodadadi-Jamayran, R. Vasconcelos, A. Akapo, E. Queiroz, M. Bederoff, M.N. Janal, Y. Guo, D. Aguallo, T. Gordon, P.M. Corby, A.R. Kamer, X. Li, and D. Saxena: Electronic Cigarette Use Promotes a Unique Periodontal Microbiome; mBio 13 (2022). DOI: 10.1128/mbio.00075-22
Tommasi, S., A.W. Caliri, A. Caceres, D.E. Moreno, M. Li, Y. Chen, K.D. Siegmund, and A. Besaratinia: Deregulation of Biologically Significant Genes and Associated Molecular Pathways in the Oral Epithelium of Electronic Cigarette Users; International journal of molecular sciences 20 (2019). DOI: 10.3390/ijms20030738
Tommasi, S., H. Blumenfeld, and A. Besaratinia: Vaping Dose, Device Type, and E-Liquid Flavor Are Determinants of DNA Damage in Electronic Cigarette Users; Nicotine & tobacco research : official journal of the Society for Research on Nicotine and Tobacco 25 (2023) 1145-1154. DOI: 10.1093/ntr/ntad003
Vemulapalli, A., S.R. Mandapati, A. Kotha, and S. Aryal: Association between Vaping and Untreated Caries: A Cross-Sectional Study of National Health and Nutrition Examination Survey 2017-2018 Data; Journal of the American Dental Association (1939) 152 (2021) 720-729. DOI: 10.1016/j.adaj.2021.04.014
Verma, A., K. Anand, M. Bhargava, A. Kolluri, M. Kumar, and D.H. Palve: Comparative Evaluation of Salivary Biomarker Levels in E-Cigarette Smokers and Conventional Smokers; Journal of pharmacy & bioallied sciences 13 (2021) S1642-s1645. DOI: 10.4103/jpbs.jpbs_393_21
Vohra, F., I.A. Bukhari, S.A. Sheikh, R. Albaijan, and M. Naseem: Comparison of Self-Rated Oral Symptoms and Periodontal Status among Cigarette Smokers and Individuals Using Electronic Nicotine Delivery Systems; Journal of American college health : J of ACH 68 (2020) 788-793. DOI: 10.1080/07448481.2019.1709476
Xu, F., S. Pushalkar, Z. Lin, S.C. Thomas, J.K. Persaud, M.A. Sierra, M. Vardhan, R. Vasconcelos, A. Akapo, Y. Guo, T. Gordon, P.M. Corby, A.R. Kamer, X. Li, and D. Saxena: Electronic Cigarette Use Enriches Periodontal Pathogens; Mol Oral Microbiol (2022). DOI: 10.1111/omi.12361
Ye, D., S. Gajendra, G. Lawyer, N. Jadeja, D. Pishey, S. Pathagunti, J. Lyons, P. Veazie, G. Watson, S. McIntosh, and I. Rahman: Inflammatory Biomarkers and Growth Factors in Saliva and Gingival Crevicular Fluid of E-Cigarette Users, Cigarette Smokers, and Dual Smokers: A Pilot Study; Journal of periodontology 91 (2020) 1274-1283. DOI: 10.1002/jper.19-0457
